# Supplementary material for: Hydrogen Sulfide Downregulates Oncostatin M Expression via PI3K/Akt/NF-κB Signaling Processes in Neutrophil-like Differentiated HL-60 Cells
Source: Antioxidants (Basel). 2023 Feb 8;12(2):417. doi: 10.3390/antiox12020417 (PMC9952767; doi:10.3390/antiox12020417)
Supplement: Supplementary file 1 [file antioxidants-12-00417-s001.zip]

Archive with 1 entries (1 files):
- antioxidants-2099055-supplementary.pdf
